# Supplementary material for: Oleoylethanolamide Protects against Acute Ischemic Stroke by Promoting PPARα-Mediated Microglia/Macrophage M2 Polarization
Source: Pharmaceuticals (Basel). 2023 Apr 20;16(4):621. doi: 10.3390/ph16040621 (PMC10146893; doi:10.3390/ph16040621)
Supplement: Supplementary file 1 [file pharmaceuticals-16-00621-s001.zip]

Archive with 1 entries (1 files):
- pharmaceuticals-2255984-supplementary.pdf
